# Supplementary material for: Neoantigen-specific T cell help outperforms non-specific help in multi-antigen DNA vaccination against cancer
Source: Mol Ther Oncol. 2024 Jun 15;32(3):200835. doi: 10.1016/j.omton.2024.200835 (PMC11261851; doi:10.1016/j.omton.2024.200835)
Supplement: Table S4. Raw data of figures [file mmc2.xlsx]

## Sheet: Figuur 1
Figure 1B
noHELP	IL-2+/CD40L+ (% of CD4)					neoHELP	IL-2+/CD40L+ (% of CD4)					uniHELP	IL-2+/CD40L+ (% of CD4)
mice #	no peptide	Zmiz1	Ddr2	Pdch18		mice #	no peptide	Zmiz1	Ddr2	Pdch18		mice #	no peptide	Zmiz1	Ddr2	Pdch18
1	0.05558	0.094322	0.049048	0		1	0.06215	0.82887	0.037864	0.012706		1	0.047496	0.030735	0.03124	0.04025
2	0.057372	0.074381	0.010547	0.115692		2	0.057537	0.271941	0.035829	0.037898		2	0.054645	0.047125	0.024195	0.04707
3	0.044481	0.022944	0.067735	0.045076		3	0.067229	0.108147	0.02373	0.035898		3	0.02867	0.033784	0.033237	0.021547
4	0.040552	0.057394	0.019444	0.046891		4	0.08244	0.7034	0.04668	0.023004		4	0.048423	0.042978	0.042558	0.043469
5	0.06685	0.056446	0	0.056619		5	0.074932	0.344308	0	0.05867		5	0.033152	0.030127	0.04989	0.049672
6	0.021283	0.061369	0.03994	0.044238		6	0.146335	0.629723	0.219665	0.219485		6	0.144196	0.076321	0.078852	0.159532
7	0.125183	0.099375	0.095954	0.059613		7	0.112625	0.265018	0.081986	0.098479		7	0.100919	0.023972	0.085569	0.032074
8	0.159461	0.130018	0.098216	0.119617		8	0.040193	0.319303	0.10958	0.070126		8	0.07716	0.082535	0.13156	0.076348
						9	0.034934	0.128866	0.070456	0.035294
						10	0.053807	0.256496	0.010887	0.033344
						11	0.043981	0.106781	0	0.010616
						12	0.057803	0.16851	0.06092	0.077228
						13	0.080107	0.542535	0.053579	0.065232
Figure 1C
noHELP	IL-2+/CD40L+ (% of CD4)					neoHELP	IL-2+/CD40L+ (% of CD4)					uniHELP	IL-2+/CD40L+ (% of CD4)
mice #	no peptide	TTFCp30	nef	PADRE		mice #	no peptide	TTFCp30	nef	PADRE		mice #	no peptide	TTFCp30	nef	PADRE
1	0.05558	0.065913	0.039436	0.103427		1	0.06215	0.060998	0.050201	0.149701		1	0.047496	0.177342	0.020261	1.15899
2	0.057372	0.072434	0.042717	0.114679		2	0.057537	0.06147	0.062251	0.141468		2	0.054645	0.080972	0.084736	1.978
3	0.044481	0.043197	0.034791	0.092558		3	0.067229	0.070621	0.047568	0.06933		3	0.02867	0.06584	0.033776	0.421363
4	0.040552	0.064433	0.037987	0.090637		4	0.08244	0.034546	0.01218	0.0683		4	0.048423	0.09547	0.02142	0.434875
5	0.06685	0.022034	0.045993	0.024025		5	0.074932	0.032165	0.053169	0.138054		5	0.033152	0.074349	0.019658	0.522395
6	0.021283	0.131019	0.036145	0.062118		6	0.146335	0.629723	0.219665	0.219485		6	0.144196	0.214684	0.044763	2.62897
7	0.125183	0.161725	0.061463	0.031857		7	0.112625	0.265018	0.081986	0.098479		7	0.100919	0.218103	0.020653	2.42406
8	0.159461	0.13876	0.115296	0.214707		8	0.040193	0.319303	0.10958	0.070126		8	0.07716	0.202555	0.023452	1.43567
						9	0.034934	0.069695	0.058439	0.023097
						10	0.053807	0.043966	0.052876	0.06364
						11	0.043981	0.043563	0.021694	0.071824
						12	0.057803	0.07148	0.020521	0.148265
						13	0.080107	0.074635	0.010552	0.050444
Figure 1D
noHELP	TNF+/IFN-γ+ (% of CD8)							neoHELP	TNF+/IFN-γ+ (% of CD8)							uniHELP	TNF+/IFN-γ+ (% of CD8)
mice #	no peptide	OVA24	Adpgk	Rpl18	Irgq	Cpne1		mice #	no peptide	OVA24	Adpgk	Rpl18	Irgq	Cpne1		mice #	no peptide	OVA24	Adpgk	Rpl18	Irgq	Cpne1
1	0	0.703569	0.289366	0.011559	0.397267	0.016258		1	0.008236	2.84128	0.132556	0.051633	0.472122	0.082657		1	0.007659	3.33469	0.022294	0.046163	0.152614	0.076098
2	0	0.208684	0.298268	0.011319	0.05234	0		2	0.016626	1.60569	0.573781	0.025003	0.044626	0.022132		2	0.021395	3.09524	0.252738	0.036581	0.05891	0.072192
3	0.006686	0.348892	0.110051	0	0.069493	0.023459		3	0	0.785508	0.012054	0.024187	0.103927	0.029927		3	0.015052	2.01057	0.080377	0	0.20212	0.026842
4	0.018243	0.641597	0.180459	0.012563	0.06812	0.017101		4	0.023177	3.21835	0.391389	0.012079	0.060579	0.030276		4	0.007703	2.49655	0.022959	0.011029	0.051429	0.104159
5	0.008571	0.901945	0.177913	0.051243	0.015574	0.102089		5	0	2.63705	0.505448	0.057978	0.060187	0.05186		5	0.030168	2.12326	0.331199	0.010817	0.007548	0.038116
6	0.011373	0.687475	0.37422	0.032637	0.152827	0.034545		6	0.050505	1.26798	0.228545	0.057737	0.155211	0.205832		6	0.064103	3.99361	0.220795	0.03201	0.311466	0.042343
7	0.018886	0.321449	0.10627	0.033389	0.047266	0.027375		7	0.036408	0.850592	0.169615	0.083169	0.142886	0.172831		7	0.006216	2.98018	0.649129	0.047377	0.01677	0.040147
8	0.015982	0.61144	0.195982	0.027886	0.080257	0.049383		8	0.013486	0.397614	0.064735	0.073389	0.323756	0.064053		8	0.042571	1.63639	0.173461	0	0.047634	0.015492
								9	0.038543	2.29434	0.233053	0	0.089898	0.03687
								10	0.030541	0.52114	0.127448	0.011885	0.077742	0.090875
								11	0.019431	1.00241	0.199159	0	0.429476	0.052604
								12	0	1.55071	0.303349	0.024257	0.20037	0.095954
								13	0	1.60098	0.461866	0.023613	0.115562	0.0764
Figure 1E	IL-2 and/or TNF and/or IFN-γ+ (% of CD8)
OVA	single										double										triple
mock	0.355541	0.30722	0.353154								0.033861	0.034136	0.082129								0	0	0
noHELP	0.966347	0.521711	0.58463	0.507931	0.968142						0.983301	0.329079	0.697784	0.99804	1.24948						0.237348	0.080263	0.207449	0.329709	0.264791
neoHELP	2.31875	1.29414	1.09009	1.90626	2.38932	2.8	0.899386	1.42743	1.52557	1.43844	3.70673	2.27672	1.01795	4.57996	3.3962	2.97358	0.714466	1.251	1.91953	2.24299	0.791966	0.575172	0.192369	1.22132	0.663257	0.550943	0.151299	0.184443	0.343671	0.560748
uniHELP	2.10355	2.3254	2.12095	2.10748	1.66061						4.4843	3.93651	2.46787	3.16122	2.77594						1.06808	0.793651	0.417882	0.607927	0.603106
Figure 1F	IL-2 and/or TNF and/or IFN-γ+ (% of CD4)
PADRE	single										double										triple
mock	0.377903	0.40008	0.343426								0.261097	0.213376	0.287356								0.013742	0	0.014017
noHELP	0.317176	0.437213	0.416512	0.397406	0.232242						0.26891	0.401376	0.286931	0.334658	0.128133						0.01379	0.007167	0	0	0
neoHELP	0.369849	0.442087	0.441979	0.307351	0.471009	0.358009	0.339415	0.287297	0.434912	0.41364	0.308207	0.300619	0.233989	0.204901	0.332954	0.103938	0.190921	0.225734	0.355837	0.161421	0.008806	0	0	0	0.008121	0	0	0.010261	0.019769	0
uniHELP	-0.02334	0.195139	0.452965	0.381841	0.24185						2.83136	5.88079	1.25355	1.23038	1.64458						0.972309	2.07557	0.326556	0.360628	0.512721
Figure 1G	IL-2 and/or TNF and/or IFN-γ+ (% of CD4)
Zmiz1	single										double										triple
mock	0.269407	0.203704	0.274699								0.249451	0.101852	0.19892								0	0	0
noHELP	0.358423	0.371905	0.286796	0.229577	0.124182						0.254669	0.233769	0.217965	0.181749	0.14676						0	0	0	0	0.011289
neoHELP	-0.35705	0.234858	0.348474	-0.36342	-0.03228	0.480319	0.312256	0.245595	0.094787	-0.19531	1.91278	0.704574	0.372507	1.72333	0.925328	0.503749	0.747184	0.298986	0.431806	1.42144	0.752359	0.173053	0.060082	0.726846	0.355068	0.093721	0.16728	0.074746	0.136914	0.553385
uniHELP	0.297101	0.164939	0.168919	0.27936	0.200844						0.102449	0.164939	0.101351	0.171914	0.110464						0.010245	0.011781	0	0	0

## Sheet: Figuur 2
Figure 2B	Kb/OVA+ (% of CD8)
day	mock										noHELP										neoHELP										uniHELP
0	0	0	0	0	0	0	0	0	0	0	0	0	0	0	0	0	0	0	0	0	0	0	0	0	0	0	0	0	0	0	0	0	0	0	0	0	0	0	0	0
10	0.1	0	0.12	0	0	0	0.05	0.07	0	0	0.06	0.09	0.11	0.04	0.05	0	0	0	0.44	0.1	0.14	0.05	0.04	0.05	0.08	0.05	0.1	0	0	0.05	0.12	0.85	0.33	1.41	0.96	0.03	0.09	1.22	0.08	0.14
13	0	0	0.12	0.1	0	0.06	0.07	0.08	0.07	0	0.15	0.03	0.16	0.07	0	0.02	0.02	0.07	0.76	0.06	0.12	0.02	0.11	0.02	0.03	0.04	0.2	0.1	0.02	0.02	0.61	2.58	0.14	5.39	4.56	0.06	0.84	3.11	0.93	0.3
20	0.06	0	0.03	0.06	0	0.04	0.06	0.06	0.09	0	0.15	0.12	0.09	0.06	0.06	0.08	0.08	0.12	0.63	0.12	0.05	0.05	0	0.15	0.05	0.63	0.54	0.07	0.09	0	0.64	3.91	0.11	2.24	1.69	0.07	0.96	1.49	1.08	1.95
31	0.05	0	0.02	0.05	0	0.05	0.06	0	0.11	0.03	1.12	0.63	1.02	0.14	0.26	1.25	0.17	0.09	0.9	0.72	1.41	1.25	0.75	1.67	0.84	1.39	0.74	0.87	0.69	0.45	0.72	10.04	1.21	7.12	6.79	4.16	1.33	4.67	3.1	3.03
34	0.14	0	0.05	0.17	0	0	0.2	0.05	0.09	0	0.47	0.3	0.84	0.11	1.5	0.59	0.58	0.12	0.39	0.38	1.44	2.46	2.15	1.12	0.61	0.79	0.62	0.69	0.45	2.16	0.34	1.71	6.81	5.09	4.29	6.88	0.92	3.41	2.52	1.59
41	0.05	0	0	0.08	0	0	0.11	0.02	0.02	0.02	0.37	0.66	0.46	0.45	0.92	0.53	0.32	0.13	0.18	0.49	1.64	2.36	1.24	1.27	1.34	0.79	0.55	0.5	0.3	1.1	0.24	4.36	0.75	4.48	2.61	1.96	0.63	2.04	1.7	0.87
52	0.06	0	0.03	0.09	0	0.03	0.04	0.09	0.06	0.11	0.95	0.82	1.58	1.52	3.9	2.02	0.74	0.52	1.52	0.35	2.89	2.95	1.52	5.24	0.63	3.11	3.84	1.19	0.77	1.64	1.21	5.78	4.14	6.38	4.77	7.24	2.41	3.48	3.56	5.04
55	0.05	0	0.04	0	0	0.06	0.29	0.03	0.22	0.1	0.69	0.77	5.89	0.95	0.95	1.4	0.49	0.19	1.56	0.69	2.92	2.51	1.37	7.77	0.87	2.42	2.68	1.4	0.69	1.36	1.65	5.09	3.85	4.74	6.37	6.46	2.24	3.22	3.3	4.22
62	0.03	0	0.02	0.06	0	0	0.09	0.05	0.02	0.02	0.59	0.63	0.75	1.85	0.59	0.22	0.27	0.66	0.31	0.93	1.67	0.91	0.77	3.66	1.21	1.5	0.88	0.35	1.19	0.6	3.68	1.6	2.14	3.1	4.18	1.11	1.67	1.76	2.38	0.03
Figure 2C	Kb/OVA+ (% of CD8) - D52				Figure 2D	Db/Adpgk+ (% of CD8) - D52				Figure 2C	Db/Irgq+ (% of CD8) - D52
mock	noHELP	neoHELP	uniHELP		mock	noHELP	neoHELP	uniHELP		mock	noHELP	neoHELP	uniHELP
0.06	2.02	2.89	1.21		0.17	0.1	0.23	0.23		0.06	0.04	0.04	1.67
0	0.74	2.95	5.78		0	0.04	0.48	0.03		0	0	0.11	0.16
0.03	0.52	1.52	4.14		0.11	2.41	0.11	0.16		0.03	2.39	0.23	0.32
0.09	1.52	5.24	6.38		0.15	0.13	0.59	0.03		0	0.1	0.02	0.02
0	0.35	0.63	4.77		0	0.83	0.04	0.04		0	0.07	0.08	0.15
0.03	5.58	3.11	7.24		0.03	0.09	0.13	0.06		0.25	0.44	0.23	0.56
0.04	4.02	3.84	2.41		0.06	0.13	0.57	0.02		0.05	0.04	4.56	0.04
0.09	2.05	1.19	3.48		0.05	0.24	0.1	0.04		0	0.35	0.35	0
0.06	4.54	0.77	3.56		0.06	0.08	0.02	1.47		0	0.42	0	0
0.11	2.75	1.64	5.04		0.02	0.02	0.08	1.12		0	0.05	0.02	0.31
0.04	3.59	5.63	10.06		0.03	0.56	1.88	3.35		0	0.05	0.04	0.22
0.02	6.42	0.58	10.66		0.04	0.5	0.04	0.19		0.07	0.07	0.02	0.14
0.02	6.16	2.18	7.74		0.02	0.3	0.82	0.51		0	0.39	1.48	0.74
0.1	6.07	2.53	3.3		0	0.08	0.55	0.09		0	1.14	0.88	0.01
0	4.77	4.51	4.34		0	2.51	0.37	0.17		0.03	0.19	0.74	0.02
0.07	0.95	0.35	9.9		0.02	0.17	0.04	0.07		0.04	0.04	0.06	0.18
0	0.82	0.84	4.28		0	0.52	0.06	0.25		0.05	0.76	0.58	0.02
0.25	1.58	4.79	14.13		0	0.03	0.65	2.7		0.13	0.55	0.11	0.04
0.05	1.52	4.69	10.84		0	0.16	0.12	0.02		0.03	1.59	0.77	0.07
0.02	3.9	2.34	15.54		0.02	0.2	0.15	0.17		0.02	0.2	0.33	0.05
0.05	3.01	5.89	5.55				0.61	0.64				0.02	0.04
0	0.86	4.88	9.88				0.23	0.34				1.03	0.09
0.1	2.73	6.21	6.44				0.39	0.14				0.4	0.09
0.05	1.84	2.76	8.9				1.7	0.28				0	0.06
0.1	2.24	3.57	9.79				1.19	0.18				0.53	0.04
0.28	1.94	0.68	4.19				0.19	0.05				0.32	0.08
0.03	0.78	3.41	2.32				0.04	0.08				0.79	0.03
0.03	6.06	6.15	5.65				0.07	0.09				0.07	0.08
0.05	0.7	2.76	3.68				0.12	0.08				0.42	0.02
0.04	1.25	0.83	4				0.01	0.32				0.27	0.02
		4.17	1.83				0.46	0.28				0.04	0.17
		5.81	8.43				0.14	0.18				0.12	0.04
		2.24	4.76				0.53	2.35				0.04	0.03
		3.31	5.23				0.03	0.33				0.06	0.12
		1.3	6.77				0.03	0.45				0.73	0.03
		2.4	6.39				0.05	0.41				0.03	0
		6.05	6.95				0.55	1.49				0	0
		3.43	4.05				0.03	1.62				0.05	0.13
		3.27	7.94				0.59	0.34				0.08	0.02
		4.43	3.3				0.54	0.13				0.04	0.25
		0.55	1.02
		1.05	6.09
		3.12	3.03
		2.04	6.73
		3.61	7.33
		0.88	10.05
		2.63	17.82
		2.25	9.32
		6.36	6.73
		4.86	10.48

## Sheet: Figuur 3
Figure 3B
CD25 (MFI of Kb/OVA*)				CX3CR1hi (% of Kb/OVA*)				KLGR1 (% of Kb/OVA*)				PD-1 (MFI of Kb/OVA*)				LAG3 (MFI of Kb/OVA*)
mock	noHELP	neoHELP	uniHELP	mock	noHELP	neoHELP	uniHELP	mock	noHELP	neoHELP	uniHELP	mock	noHELP	neoHELP	uniHELP	mock	noHELP	neoHELP	uniHELP
nd	391	484	522	nd	62.8	63.3	69.1	nd	42.3	31.6	64.5	nd	2040	2871	731	nd	2437	1962	373
nd	333	442	470	nd	64.3	61.7	75.4	nd	48.2	39.9	59.1	nd	2777	2200	1418	nd	1405	1339	1555
nd	449	389	521	nd	76	55.8	72.8	nd	35.6	41.8	58.9	nd	3207	2334	1921	nd	1520	1638	1820
nd	481	583	512	nd	83.9	90.5	82.3	nd	50.6	62.9	70.8	nd	3299	1489	1060	nd	2420	1953	1004
nd	483	412	602	nd	83	59	80.1	nd	66.3	39	71.8	nd	2534	3094	938	nd	1221	1691	1795
nd	396	344	439	nd	74.1	70.7	84	nd	55.7	40.2	70.5	nd	2658	3738	2649	nd	2206	1929	2123
nd	297	390	545	nd	48.6	72.4	77.1	nd	21.4	41.9	66.5	nd	2476	3351	3117	nd	1621	1157	1016
nd	386	282	582	nd	33.3	64.1	72.1	nd	23.5	32.5	67.8	nd	3822	3608	1336	nd	2342	1598	1218
nd	262	351	431	nd	78.3	59.3	81.9	nd	39.6	34.1	70.1	nd	3734	3608	926	nd	1577	1899	1115
nd	335	505	514	nd	42	70.5	84	nd	34.6	44.7	64.5	nd	2234	3213	1712	nd	2081	1666	1687
*>0.3% considered Kb/OVA-positive
Figure 3C
CD25 (MFI of CD8*)				CX3CR1hi (% of CD8*)				KLGR1 (% of CD8*)				PD-1 (MFI of CD8*)				LAG3 (MFI of CD8*)
mock	noHELP	neoHELP	uniHELP	mock	noHELP	neoHELP	uniHELP	mock	noHELP	neoHELP	uniHELP	mock	noHELP	neoHELP	uniHELP	mock	noHELP	neoHELP	uniHELP
72.9	114	85.8	297	1.52	4.55	2.52	4.35	0.62	2.3	1.3	25.5	992	1374	1239	1341	1278	1114	1066	-239
72.4	72.6	116	93.7	1.57	1.69	2.99	1.91	1.18	1.4	1.71	1.42	931	1001	1103	1065	934	1221	1046	941
68.4	100	134	132	5.01	5.84	2.81	3.84	4.28	1.68	1.54	2.92	1140	1189	1126	1257	1425	1093	1587	1055
211	125	72.5	140	2.58	2.36	4.03	4.68	1.29	1.43	2.61	2.96	490	884	1088	1200	-964	1122	1254	1196
48.4	104	103	110	10	4.08	4.17	1.77	8.49	2.72	2.69	1.16	748	1103	1047	994	736	1072	1089	833
91.3	118	111	99.5	1.4	2.46	3.15	1.66	0.9	1.89	2.56	1.09	1134	969	912	1042	1113	892	994	1036
90.2	95.7	110	138	6.47	3.68	10.2	19.1	4.77	2.21	7.41	18.2	1081	1257	1161	1232	1169	1080	1277	1117
62.4	98.8	88.5	119	4.01	2.6	3.51	3.94	3.32	1.9	2.41	3.11	1158	1061	946	1069	1142	1120	926	1088
74.5	82.2	74	159	2.07	2.6	3.17	3.29	1.1	1.75	2.06	2.3	952	981	1190	1068	1131	1065	1123	1025
95.8	109	114	119	2.93	2.46	2.34	3.6	1.56	1.81	1.36	3.32	1121	934	1181	933	1132	866	1232	803
*tetramer-negative CD8+ T-cells
Figure 3D	CX3CR1hi (% of Kb/OVA*)
day	noHELP										neoHELP																														uniHELP
13	60.9	55.9	63.7	62.5	na	58.7	na	na	na	na	na	53.3	54.5	77.3	80.2	na	83.7	na	na	na	34.9	10	50	62.8	na	30.4	92.5	na	na	na	66.7	66.7	84.5	16	79.8	0	72.6	75.3	na	na	84.4	82.8	91.3	92.5	90.6	na	79.8	83.8	87
31	82.4	69.2	82	62.5	69.8	50	69.8	86	56.2	53.6	79.4	79.7	86.6	86.9	86.5	83.7	84.8	72.8	82.3	34.8	79.4	na	78.4	83.8	83.6	75.8	90.3	89.2	84.7	85.7	76.7	82.1	75.6	65.8	83.4	na	74.7	88.7	94.8	75.7	81.5	88	93.8	89.1	84.7	91.8	83.5	84.4	87.5
52	91.5	87.9	88.9	89.6	84.5	92.2	81.9	92.5	67.6	80	92.7	89.7	96.1	87	92.4	75.7	91.9	90.1	88	64.5	88.4	92.1	89.2	92.3	82.4	87.8	94.5	84.7	84.4	88	61.9	75.6	83.5	80.6	86.4	80.2	85.9	90.3	93.7	91.8	88.1	97.3	90.8	92	94.2	91.7	82.5	86.1	87.2
*>0.3% considered Kb/OVA-positive
Figure 3D	KLRG1 (% of Kb/OVA*)
day	noHELP										neoHELP																														uniHELP
13	13	23.5	30	42.5	na	23.9	na	na	na	na	na	11.7	27.3	34	52.7	na	44.8	na	na	na	20.6	6.7	29.3	23.3	na	4.4	42.3	na	na	na	35.2	21.7	70.2	4	30	0	25.7	21.9	na	na	51.6	52.3	60.8	72.7	58.9	na	54.4	56.4	57.8
31	49.3	28.2	66.7	25	34.9	18.2	30.2	61	12.5	35.7	44.1	45.9	53.5	51.7	38.8	76	56.1	24.3	26.6	8.7	52.6	na	56.2	59.5	45.9	46.7	54.4	42.7	37.8	58.7	60	45.1	36.2	38.2	40.4	na	38	63.7	41.2	55.5	60.9	56	65.1	80	57.1	75.8	40.5	67.8	60
52	59.5	44.8	71.5	64	49.7	30.1	37.5	64.7	29.7	19.3	54.8	54	53.2	57.4	55.6	50.4	68.4	40.5	32.1	30.9	69.4	49.1	38.8	68.7	39.4	37.7	64	46.1	55.4	54.6	50	40.3	52.6	31.2	57.6	47.9	45.3	59	56.7	59.1	62.1	67.7	60.8	71.7	69.6	75.8	58.2	69.9	57.8
*>0.3% considered Kb/OVA-positive
Figure 3E	PD-1 (MFI of Kb/OVA*)
day	noHELP										neoHELP																														uniHELP
13	13368	16874	9912	15341	na	12684	na	na	na	na	na	11805	6992	8967	6129	na	8304	na	na	na	8793	5159	5521	11313	na	18006	8232	na	na	na	10281	13399	11290	8345	13530	4551	13263	11130	na	na	5812	5630	6600	4944	5345	na	5094	8088	7216
31	3975	5444	2107	3521	6949	7989	7074	4893	11729	6062	1931	2661	3427	2699	2739	3679	3817	2795	7469	4493	4394	3782	na	3923	2287	6042	8368	2215	3982	3834	4251	1949	4284	3490	5783	4259	na	3345	3927	3655	2111	2232	1790	1196	2359	1013	1999	1507	2086
52	-506	3964	-167	179	979	1307	4201	-504	3870	2320	158	-1033	-239	-423	-234	-478	488	-873	-764	1939	42.3	-140	1074	2056	35.3	2004	2078	380	1710	501	1050	-331	1007	882	1434	393	766	618	1067	233	-882	-190	62.3	-986	-490	-1085	-724	-518	239
*>0.3% considered Kb/OVA-positive
[truncated: 119 more columns]

## Sheet: Figuur 4
Figure 4A	tumor volume (mm3)
days post tumor challenge	mock																				noHELP																				neoHELP
0	0	0	0	0	0	0	0	0	0	0	0	0	0	0	0	0	0	0	0	0	0	0	0	0	0	0	0	0	0	0	0	0	0	0	0	0	0	0	0	0	0	0	0	0	0	0	0	0	0
5											0	0	0	0	0	0	0	0	0	0											0	0	0	0	0	0	0	0	0	0
6	14	0	1	0	0	4	1	0	1	1											1	1	0	0	0	1	0	4	0	4											0	0	0	0	0	1	0	1	1
8	126	4	63	32	0	75	63	1	63	14	32	126	81	108	4	121	14	4	0	63	14	32	0	9	4	6	32	63	14	63	1	0	110	63	14	0	97	14	14	0	0	0	0	1	1	0	0	1	1
10	172	256	83	108	0	162	121	14	106	144											63	63	0	63	108	46	137	51	75	83											0	0	0	0	0	0	0	0	14
11											14	240	83	221	50	64	13	4	8	14											1	0	1	91	144	0	108	14	117	0
13	288	196	203	579	75	425	221	108	500	845											108	137	0	221	365	192	365	256	196	288											0	0	0	0	0	0	0	0	18
14											32	864	185	108	32	446	74	97	63	103											32	0	332	198	125	4	81	18	101	0
15	365	365	550	864	46	650	320	320	500												211	365	0	500	579	794	760	365	666	666											0	0	0	0	0	0	0	1	48
17	451	666	864	1372	365	908	500	365	720		108	931	337	81	108	365	237	365	151	466	365	500	0	696	666	1014	1099	429	579	666	63	0	310	333	174	41	369	148	188	0	0	0	0	0	0	0	0	1	243
20	1183	1372	1183		365			726	1688												666	864	0	1172	1276			864	794	1094											0	0	0	0	0	0	0	108	320
21													515	256	256				361	1289											256	0	1044	1135	624	196	937	295	542	0
23					968			1055													1099	1099	0					1080	1268		885	0			834	245		413	744	0	0	0	4	0	0	0	0	137	320
26													1008	500	365				454													0			936	507		886	1001	0
27																							0																		0	0	83	0	0	0	0	365	700
28														374	998				620													0			939	607		887		0
30														1273					968													0			1352	759				0
31																							0																		0	0	108	0	0	0	0	500	847
33																			1912																	1362				0
35																							0																		0	0	137	0	0	0	0	550	1268
41																							0																		0	0	288	0	0	0	0	1008
44
46																							0																		0	0	600	0	0	0	0
49																							0																		0	0	787	0	0	0	0
50
52																							0																		0	0	1268	0	0	0	0
58																							0									0								0	0	0		0	0	0	0
65																																0								0
70																							0									0								0	0	0		0	0	0	0
Figure 4B	Survival %
days post tumor challenge	mock	uniHELP	neoHELP	noHELP
17	1
17	1
26	1
30	1
26	1
17	1
17	1
17	1
33	1
21	1
20	1
20	1
20	1
17	1
23	1
17	1
17	1
20	1
20	1
14	1
23		1
70		0
28		1
65		1
26		1
26		1
30		1
26		1
30		1
23		1
70		0
58		1
20		1
20		1
17		1
35		1
23		1
17		1
70		0
41		1
70			0
70			0
70			0
17			1
28			1
26			1
70			0
70			0
70			0
70			0
58			0
58			0
58			1
58			0
58			0
58			0
58			0
41			1
35			1
58			0
23				1
70				0
21				1
21				1
30				1
33				1
21				1
28				1
26				1
70				0
23				1
23				1
58				0
20				1
20				1
17				1
17				1
23				1
23				1
20				1
[truncated: 31 more columns]

## Sheet: Figuur 5
Figure 5B-E	Survival %
days post tumor challenge	mock	noHELP	neoHELP	neoHELP + αCD4	neoHELP + αCD8	uniHELP	uniHELP + αCD4	uniHELP + αCD8	neoHELP_CD8wt	neoHELP_CD4wt
31	1
22	1
31	1
22	1
18	1
18	1
22	1
12	1
24	1
22	1
50		0
50		0
24		1
50		0
50		0
50		0
20		1
18		1
50		0
50		0
50			0
50			0
50			0
50			0
50			0
50			0
50			0
50			0
50			0
50			0
18				1
50				0
20				1
38				1
50				0
50				0
50				0
50				0
50				0
35				1
24					1
35					1
50					0
14					1
24					1
15					1
22					1
18					1
20					1
18					1
38						0
38						1
35						1
50						0
50						0
18						1
50						0
50						0
50						0
22						1
50							0
50							0
50							0
31							1
50							0
50							0
50							0
20							1
50							0
50							0
12								1
12								1
20								1
18								1
18								1
14								1
18								1
20								1
35									1
50									0
35									1
27									1
45									1
50									0
35									1
31									1
22									1
42									1
35										1
22										1
50										0
20										1
18										1
42										1
50										0
27										1
35										1
50										0

## Sheet: Figure S1
Suppl. Fig. 1A	HA-tag (% of GFP+)
mock	2.93076	4.48795	3.53659
noHELP	52.4694	52.208	51.6418
neoHELP	29.7832	29.8273	28.4679
uniHELP	39.8688	40.1786	41.4336
neoHELP_CD4wt	38.7573	38.1364	37.4352
neoHELP_CD8wt	36.6844	39.1737	36.1121
Suppl. Fig. 1B	HA-tag (MFI of GFP+)
noHELP	70.9812	64.3231	68.1272
neoHELP	90.9357	90.6074	91.491
uniHELP	82.5342	89.0139	81.4805
neoHELP_CD4wt	88.4978	86.0877	98.8952
neoHELP_CD8wt	93.5103	95.9916	99.3325
Suppl. Fig. 1C-D	Western blot a-Hatag
Suppl. Fig. 1E	β-Galactosidase activity (OD)
mock	0.1721	0.148	0.1504
noHELP	1.2413	1.1293	1.228
neoHELP	1.2362	1.1991	1.2241
uniHELP	1.2172	1.2052	1.2693
neoHELP_CD4wt	1.1642	1.1998	1.1497
neoHELP_CD8wt	1.2244	1.1303	1.2263

## Sheet: Figure S2
Suppl. Fig. 2A	IL-2 and/or TNF and/or IFN-γ+ (% of CD4)
CD8 neoantigen peptide pool	single					double					triple
mock	0.570749	0.146048	0.242067			0.475624	0.115621	0.124305			0	0	0
noHELP	0.237026	0.198768	0.184843	0.180256	0.218523	0.081088	0.132512	0.132031	0.144205	0.102834	0	0	0.006602	0.018026	0
neoHELP	0.251769	0.204427	0.200152	0.151182	0.177258	0.149701	0.183279	0.158741	0.03436	0.137868	0.006805	0.014098	0.006902	0.006872	0.006565
uniHELP	0.225884	0.230825	0.135172	0.138158	0.189334	0.119585	0.283585	0.087862	0.131579	0.119912	0	0.006595	0	0	0.006311
	IL-2 and/or TNF and/or IFN-γ+ (% of CD8)
CD8 neoantigen peptide pool	single					double					triple
mock	0.733676	0.216033	0.257308			0.122279	0.023146	0.05718			0	0	0
noHELP	0.487521	0.656287	0.385494	0.333784	0.369672	0.793131	0.579488	0.299829	0.445045	0.405915	0.254675	0.132654	0.085665	0.119208	0.101479
neoHELP	0.80268	0.533071	0.422238	0.675818	0.794038	0.914358	1.06614	0.302604	0.915171	0.968169	0.167516	0.301606	0.07741	0.211193	0.215923
uniHELP	0.648344	0.726099	0.443881	0.549451	0.721256	0.408739	0.463897	0.493201	0.194742	0.445482	0.056378	0.026893	0.091594	0.01391	0.042427
Suppl. Fig. 2B	IL-2 and/or TNF and/or IFN-γ+ (% of CD4)
CD4 neoantigen peptide pool	single					double					triple
mock	0.292418	0.168169	0.27289			0.167096	0.121082	0.136445			0	0	0.007181
noHELP	0.190141	0.249773	0.278401	0.174602	0.233962	0.084507	0.166515	0.146934	0.07387	0.135849	0	0.007569	0	0	0.015094
neoHELP	-0.33448	0.230776	0.180195	0.008006	-0.03068	2.10475	0.717053	0.466869	1.36899	1.1198	0.83211	0.189566	0.12286	0.504363	0.429514
uniHELP	0.392913	0.224054	0.182899	0.299513	0.240964	0.289124	0.120029	0.053346	0.149757	0.124133	0.02224	0	0	0.007488	0
	IL-2 and/or TNF and/or IFN-γ+ (% of CD8)
CD4 neoantigen peptide pool	single					double					triple
mock	0.509693	0.245571	0.237666			0.125334	0	0.024586			0	0	0
noHELP	0.331238	0.405778	0.495868	0.328827	0.39549	0.008493	0.032462	0.049587	0.063939	0.042073	0	0	0	0	0
neoHELP	0.419649	0.381339	0.331072	0.29676	0.306845	0.049371	0.056795	0.056525	0.057703	0.031471	0	0	0	0.008243	0
uniHELP	0.292493	0.45469	0.278065	0.362465	0.403658	0.032499	0.087747	0.015889	0.064438	0.090617	0	0	0	0	0.008238
Suppl. Fig. 2C	IL-2 and/or TNF and/or IFN-γ+ (% of CD4)
CD4 universal peptide pool	single					double					triple
mock	0.316681	0.342442	0.384807			0.239126	0.226012	0.292168			0.012926	0	0.007126
noHELP	0.317197	0.453803	0.475078	0.386466	0.329098	0.234121	0.281358	0.443925	0.298965	0.183683	0.007552	0	0	0	0
neoHELP	0.303398	0.260349	0.389674	0.297824	0.400267	0.280643	0.143192	0.253288	0.221459	0.422504	0.01517	0	0	0	0.022237
uniHELP	-0.23024	0.111288	0.340082	0.072129	0.173995	3.22333	6.53418	1.10725	1.57242	1.88048	1.18607	2.21781	0.340082	0.569821	0.642441
	IL-2 and/or TNF and/or IFN-γ+ (% of CD8)
CD4 universal peptide pool	single					double					triple
mock	0.348063	0.485712	0.44915			0.037833	0.080952	0.024062			0	0	0
noHELP	0.513029	0.620087	0.559776	0.547869	0.40309	0.130293	0.069869	0.071971	0.130003	0.067182	0.016287	0	0.007997	0.009286	0
neoHELP	0.442094	0.392306	0.398523	0.555295	0.336907	0.023684	0.05062	0.07776	0.195526	0.045942	0	0	0.00972	0.031284	0
uniHELP	0.408195	0.452042	0.467553	0.500578	0.489802	0.046211	0.106846	0.032245	0.069311	0.040148	0.007702	0.024657	0	0.007701	0
Suppl. Fig. 2D	IL-2 and/or TNF and/or IFN-γ+ (% of CD8)
OVA	single										double										triple
mock	0.355541	0.30722	0.353154								0.033861	0.034136	0.082129								0	0	0
noHELP	0.966347	0.521711	0.58463	0.507931	0.968142						0.983301	0.329079	0.697784	0.99804	1.24948						0.237348	0.080263	0.207449	0.329709	0.264791
neoHELP	2.31875	1.29414	1.09009	1.90626	2.38932	2.8	0.899386	1.42743	1.52557	1.43844	3.70673	2.27672	1.01795	4.57996	3.3962	2.97358	0.714466	1.251	1.91953	2.24299	0.791966	0.575172	0.192369	1.22132	0.663257	0.550943	0.151299	0.184443	0.343671	0.560748
uniHELP	2.10355	2.3254	2.12095	2.10748	1.66061						4.4843	3.93651	2.46787	3.16122	2.77594						1.06808	0.793651	0.417882	0.607927	0.603106
Suppl. Fig. 2E	IL-2 and/or TNF and/or IFN-γ+ (% of CD8)
Irgq	single										double										triple
mock	0.508034	0.507308	0.390737								0.035444	0.060394	0.095302								0	0	0
noHELP	0.81837	0.523404	0.509613	0.451294	0.389347						0.492611	0.089726	0.131264	0.144755	0.038935						0.079453	0.029909	0.015443	0.025545	0
neoHELP	0.876799	0.513202	0.512211	0.484628	0.398736	0.460726	0.373163	0.678119	0.300555	0.27735	0.569544	0.066939	0.15589	0.09844	0.11285	0.123609	0.139936	0.512357	0.300555	0.146379	0.082434	0.007438	0.037117	0.015145	0.02257	0.022474	0.031097	0.075347	0.077065	0.023112
uniHELP	0.442579	0.427099	0.561444	0.411432	0.30191						0.206028	0.103093	0.273985	0.088164	0.037739						0.038153	0.007364	0.031441	0.007347	0
	IL-2 and/or TNF and/or IFN-γ+ (% of CD8)
Adpgk	single										double										triple
mock	0.301356	0.257367	0.299567								0.025113	0.038605	0.033285								0	0	0
noHELP	0.361707	0.527704	0.35461	0.373808	0.622697						0.530504	0.43593	0.244559	0.283578	0.241454						0.192911	0.103247	0.06114	0.07734	0.025416
neoHELP	0.742312	0.773357	0.433944	0.721624	0.808716	0.658628	0.393929	0.442576	0.525026	0.568451	0.198834	0.860671	0.048216	0.587084	0.629001	0.344513	0.196964	0.254481	0.396687	0.639507	0.013256	0.261943	0.012054	0.159002	0.112322	0.070929	0.057931	0.044258	0.081671	0.118427
uniHELP	0.434734	0.686003	0.574119	0.378831	0.651358						0.044588	0.312914	0.137788	0.040179	0.441599						0.011147	0.036105	0.022965	0.00574	0.08832
	IL-2 and/or TNF and/or IFN-γ+ (% of CD8)
Cpne1	single										double										triple
mock	0.395909	0.278552	0.273862								0.057737	0.024578	0.048329								0	0	0
noHELP	0.300764	0.43548	0.555208	0.290723	0.424062						0.073159	0.01528	0.070378	0.034203	0.243443						0	0	0.00782	0	0.054971
neoHELP	0.631199	0.457396	0.411492	0.53739	0.659357	0.479307	0.34078	0.240475	0.327843	0.28268	0.165314	0.022132	0.059853	0.052982	0.103719	0.03687	0.113593	0.082663	0.215896	0.10696	0.030057	0	0	0.007569	0	0	0.015146	0.01503	0.047977	0.02292
uniHELP	0.601172	0.462027	0.43842	0.520795	0.350663						0.098927	0.122726	0.076052	0.126479	0.053362						0.01522	0	0.004474	0	0
	IL-2 and/or TNF and/or IFN-γ+ (% of CD8)
Rpl18	single										double										triple
mock	0.451789	0.382291	0.359591								0.035668	0.024664	0.067423								0	0	0.022474
noHELP	0.35834	0.362196	0.53652	0.339196	0.422752						0.023119	0.067912	0.012194	0.08794	0.089675						0	0.011319	0	0.012563	0
neoHELP	0.555054	0.512564	0.459548	0.471071	0.5218	0.301477	0.225814	0.211676	0.375985	0.200708	0.064541	0.062508	0.03628	0.060394	0.081169	0.020098	0.011885	0	0.072771	0.035419	0	0	0	0	0	0	0	0	0	0.011806
uniHELP	0.553953	0.609682	0.483026	0.319841	0.313683						0.069244	0.109743	0.054425	0.033087	0.03245						0	0	0	0	0
Suppl. Fig. 2F	IL-2 and/or TNF and/or IFN-γ+ (% of CD4)
Ddr2	single										double										triple
mock	0.223253	0.316771	0.319129								0.188906	0.190062	0.24404								0	0	0.009386
noHELP	0.31391	0.28478	0.270942	0.184717	0.171194						0.137336	0.221496	0.203206	0.116663	0.057065						0.00981	0.010547	0	0	0
neoHELP	0.290294	0.310522	0.142383	0.256739	0.340534	0.293565	0.261296	0.206096	0.294446	0.310759	0.214565	0.238863	0.071191	0.10503	0.053208	0.129169	0.16331	0.054236	0.142146	0.12859	0	0.011943	0	0.01167	0	0	0	0	0.03046	0
uniHELP	0.301989	0.314541	0.199424	0.244707	0.229495						0.156201	0.193564	0.066475	0.212789	0.169627						0.010413	0	0	0.010639	0
	IL-2 and/or TNF and/or IFN-γ+ (% of CD4)
Pcdh18	single										double										triple
mock	0.290839	0.239278	0.277141								0.174503	0.110436	0.152905								0	0.009203	0.019113
noHELP	0.202079	0.420698	0.349335	0.253212	0.215151						0.076982	0.357594	0.247915	0.187564	0.249122						0	0	0	0	0.011324
neoHELP	0.139771	0.290551	0.311116	0.247297	0.282682	0.211765	0.3001	0.138004	0.288318	0.298978	0.076239	0.138959	0.083762	0.080515	0.224012	0.070588	0.144493	0.031847	0.216238	0.228311	0	0	0	0	0.010667	0	0	0	0.015446	0.005436
uniHELP	0.271684	0.411862	0.15083	0.34775	0.238426						0.100624	0.211815	0.107735	0.184742	0.149016						0	0	0.010774	0	0
	IL-2 and/or TNF and/or IFN-γ+ (% of CD4)
Zmiz1	single										double										triple
mock	0.269407	0.203704	0.274699								0.249451	0.101852	0.19892								0	0	0
noHELP	0.358423	0.371905	0.286796	0.229577	0.124182						0.254669	0.233769	0.217965	0.181749	0.14676						0	0	0	0	0.011289
neoHELP	-0.35705	0.234858	0.348474	-0.36342	-0.03228	0.480319	0.312256	0.245595	0.094787	-0.19531	1.91278	0.704574	0.372507	1.72333	0.925328	0.503749	0.747184	0.298986	0.431806	1.42144	0.752359	0.173053	0.060082	0.726846	0.355068	0.093721	0.16728	0.074746	0.136914	0.553385
uniHELP	0.297101	0.164939	0.168919	0.27936	0.200844						0.102449	0.164939	0.101351	0.171914	0.110464						0.010245	0.011781	0	0	0
Suppl. Fig. 2G	IL-2 and/or TNF and/or IFN-γ+ (% of CD4)
TTFCp30	single										double										triple
mock	0.262017	0.215034	0.259451								0.090351	0.170236	0.12046								0.01807	0	0.009266
noHELP	0.244821	0.434603	0.215983	0.31296	0.132202						0.178908	0.362169	0.151188	0.211708	0.077118						0	0.010348	0	0	0
neoHELP	0.28059	0.356528	0.411959	0.380009	0.278761	0.487862	0.285777	0.261381	0.285919	0.383836	0.182994	0.245881	0.294256	0.218793	0.13938	0.267162	0.186854	0.13069	0.153171	0.245229	0	0.012294	0	0	0	0	0.010991	0	0	0
uniHELP	0.312956	0.347021	0.1646	0.265196	0.223048						0.50073	0.231348	0.23044	0.275804	0.195167						0.114751	0.04627	0.03292	0.042431	0.037175
	IL-2 and/or TNF and/or IFN-γ+ (% of CD4)
PADRE	single										double										triple
mock	0.377903	0.40008	0.343426								0.261097	0.213376	0.287356								0.013742	0	0.014017
noHELP	0.317176	0.437213	0.416512	0.397406	0.232242						0.26891	0.401376	0.286931	0.334658	0.128133						0.01379	0.007167	0	0	0
neoHELP	0.369849	0.442087	0.441979	0.307351	0.471009	0.358009	0.339415	0.287297	0.434912	0.41364	0.308207	0.300619	0.233989	0.204901	0.332954	0.103938	0.190921	0.225734	0.355837	0.161421	0.008806	0	0	0	0.008121	0	0	0.010261	0.019769	0
uniHELP	-0.02334	0.195139	0.452965	0.381841	0.24185						2.83136	5.88079	1.25355	1.23038	1.64458						0.972309	2.07557	0.326556	0.360628	0.512721
	IL-2 and/or TNF and/or IFN-γ+ (% of CD4)
Nef	single										double										triple
mock	0.251743	0.1701	0.151817								0.193648	0.0945	0.104374								0	0	0.009489
noHELP	0.177462	0.309697	0.197147	0.19943	0.172473						0.108449	0.202905	0.162356	0.05698	0.149477						0.009859	0.010679	0.023194	0	0.011498
neoHELP	0.251004	0.348606	0.214056	0.182704	0.297746	0.40907	0.169205	0.195249	0.184691	0.232141	0.213353	0.211653	0.142704	0.097442	0.212675	0.15194	0.116328	0.097624	0.082085	0.11607	0	0	0	0	0	0	0.010575	0	0	0.010552
uniHELP	0.253267	0.326837	0.213916	0.203491	0.255553						0.14183	0.217891	0.146363	0.107101	0.088461						0	0	0.011259	0	0.009829
